# Supplementary material for: Metrics for Assessing Cytoskeletal Orientational Correlations and Consistency
Source: PLoS Comput Biol. 2015 Apr 7;11(4):e1004190. doi: 10.1371/journal.pcbi.1004190 (PMC4388480; doi:10.1371/journal.pcbi.1004190)
Supplement: S1 Code — Code that creates synthetic data for four limiting cases. (M) [file pcbi.1004190.s008.m]

% Mickey Eagleson
% January 27, 2011
% Creating and Visualizing Four COOP extream conditions

function FourLimitingConditions

% Condition 1: both random but perfect correlation
iso1_1 = 0+(pi-0).*rand(1040,1392);
iso1_2 = iso1_1 + 0.5;
figure(1)
plotridgeorient_Pseudo(iso1_1,100,[1 0 0])
hold on;
plotridgeorient_Pseudo(iso1_2,100,[0 0 0.6])
title('Condition 1: Perfect Correlation','FontName','Arial','FontSize',16,'FontWeight','bold')

% Condition 2: both aniso and perfect correlation
aniso2_1 = ones(1040,1392);
aniso2_2 = aniso2_1 + 1;
figure(2)
plotridgeorient_Pseudo(aniso2_1,100,[1 0 0])
hold on;
plotridgeorient_Pseudo(aniso2_2,100,[0 0 0.6])
title('Condition 2: Perfect Correlation','FontName','Arial','FontSize',16,'FontWeight','bold')

% Condition 3: 1 aniso and 1 iso (no correlation)
    % Create perfectly aligned matrix
    % Size is same as number of pixels in image = 1040x1392
aniso3_1 = ones(1040,1392);
    % Create Random matrix between 0 and Pi rads
iso3_2 = 0+(pi-0).*rand(1040,1392);
    % plot
    % only showing arrows for every 100 pixels
figure(3)    
plotridgeorient_Pseudo(aniso3_1,100,[1 0 0])
hold on;
plotridgeorient_Pseudo(iso3_2,100,[0 0 0.6])
title('Condition 3: No Correlation','FontName','Arial','FontSize',16,'FontWeight','bold')

% Condition 4: both random (no correlation)
iso4_1 = 0+(pi-0).*rand(1040,1392);
iso4_2 = 0+(pi-0).*rand(1040,1392);
figure(4)
plotridgeorient_Pseudo(iso4_1,100,[1 0 0])
hold on;
plotridgeorient_Pseudo(iso4_2,100,[0 0 0.6])
title('Condition 4: No Correlation','FontName','Arial','FontSize',16,'FontWeight','bold')
end
% PLOTRIDGEORIENT - plot of ridge orientation data
%
% Usage:   plotridgeorient(orient, spacing, im, figno)
%
%        orientim - Ridge orientation image (obtained from RIDGEORIENT)
%        spacing  - Sub-sampling interval to be used in ploting the
%                   orientation data the (Plotting every point is
%                   typically not feasible) 
%        im       - Optional fingerprint image in which to overlay the
%                   orientation plot.
%        figno    - Optional figure number for plot
%
% A spacing of about 20 is recommended for a 500dpi fingerprint image
%
% See also: RIDGEORIENT, RIDGEFREQ, FREQEST, RIDGESEGMENT

% Peter Kovesi  
% School of Computer Science & Software Engineering
% The University of Western Australia
% pk at csse uwa edu au
% http://www.csse.uwa.edu.au/~pk
%
% January 2005

function plotridgeorient_Pseudo(orient, spacing, Lcolor)

    if fix(spacing) ~= spacing
	error('spacing must be an integer');
    end
    
    [rows, cols] = size(orient);
    
    lw = 2;             % linewidth
    len = 0.8*spacing;  % length of orientation lines

    % Subsample the orientation data according to the specified spacing

    s_orient = orient(spacing:spacing:rows-spacing, ...
		      spacing:spacing:cols-spacing);

    xoff = len/2*cos(s_orient);
    yoff = len/2*sin(s_orient);    
    
%     if nargin >= 3     % Display fingerprint image
% 	if nargin == 4
% 	    show(im, figno); hold on
% 	else
% 	    show(im); hold on
% 	end
%     end
    
    % Determine placement of orientation vectors
    [x,y] = meshgrid(spacing:spacing:cols-spacing, ...
		     spacing:spacing:rows-spacing);
    
    x = x-xoff;
    y = y-yoff;
    
    % Orientation vectors
    u = xoff*2;
    v = yoff*2;
    
    quiver(x,y,u,v,0,'linewidth',2,'ShowArrowHead','off','color',Lcolor);
%    quiver(x,y,u,v,0,'.','linewidth',2);
    
    axis equal, axis ij,  hold off
end
